# Supplementary material for: A case report from non-endemic Australia on systemic melioidosis presenting with septic arthritis
Source: Infect Med (Beijing). 2024 Dec 31;4(1):100161. doi: 10.1016/j.imj.2024.100161 (PMC11795047; doi:10.1016/j.imj.2024.100161)
Supplement: Supplementary file 1 [file mmc1.zip]

Archive with 12 entries (12 files):
- app.xml
- core.xml
- document2.xml
- document2.xml.rels
- fontTable.xml
- image.jpg
- rels
- settings.xml
- styles.xml
- theme1.xml
- webSettings.xml
- [Content_Types].xml
