# Supplementary material for: A case report from non-endemic Australia on systemic melioidosis presenting with septic arthritis
Source: Infect Med (Beijing). 2024 Dec 31;4(1):100161. doi: 10.1016/j.imj.2024.100161 (PMC11795047; doi:10.1016/j.imj.2024.100161)
Supplement: Supplementary file 1 [file mmc1.zip › app.xml]

<?xml version="1.0" encoding="utf-8" standalone="yes"?><ap:Properties xmlns="http://schemas.openxmlformats.org/officeDocument/2006/extended-properties" xmlns:vt="http://schemas.openxmlformats.org/officeDocument/2006/docPropsVTypes" xmlns:ap="http://schemas.openxmlformats.org/officeDocument/2006/extended-properties"><ap:Application>Microsoft Word for the web</ap:Application><ap:DocSecurity>0</ap:DocSecurity><ap:ScaleCrop>false</ap:ScaleCrop><ap:Company /><ap:SharedDoc>false</ap:SharedDoc><ap:HyperlinksChanged>false</ap:HyperlinksChanged><ap:AppVersion>16.0000</ap:AppVersion><ap:Template>Normal.dotm</ap:Template><ap:LinksUpToDate>false</ap:LinksUpToDate></ap:Properties>
