# Supplementary material for: A case report from non-endemic Australia on systemic melioidosis presenting with septic arthritis
Source: Infect Med (Beijing). 2024 Dec 31;4(1):100161. doi: 10.1016/j.imj.2024.100161 (PMC11795047; doi:10.1016/j.imj.2024.100161)
Supplement: Supplementary file 1 [file mmc1.zip › core.xml]

<?xml version="1.0" encoding="utf-8"?><coreProperties xmlns:dc="http://purl.org/dc/elements/1.1/" xmlns:dcterms="http://purl.org/dc/terms/" xmlns:xsi="http://www.w3.org/2001/XMLSchema-instance" xmlns="http://schemas.openxmlformats.org/package/2006/metadata/core-properties"><dc:title></dc:title><dc:subject></dc:subject><dc:creator>buddhika alahakoon</dc:creator><keywords></keywords><dc:description></dc:description><lastModifiedBy>buddhika alahakoon</lastModifiedBy><revision>2</revision><dcterms:created xsi:type="dcterms:W3CDTF">2024-09-09T21:10:24.1555393Z</dcterms:created><dcterms:modified xsi:type="dcterms:W3CDTF">2024-09-09T21:19:38.6601607Z</dcterms:modified></coreProperties>
