# Supplementary material for: A case report from non-endemic Australia on systemic melioidosis presenting with septic arthritis
Source: Infect Med (Beijing). 2024 Dec 31;4(1):100161. doi: 10.1016/j.imj.2024.100161 (PMC11795047; doi:10.1016/j.imj.2024.100161)
Supplement: Supplementary file 1 [file mmc1.zip › document2.xml]

<?xml version="1.0" encoding="utf-8" standalone="yes"?><w:document xmlns:wpc="http://schemas.microsoft.com/office/word/2010/wordprocessingCanvas" xmlns:mc="http://schemas.openxmlformats.org/markup-compatibility/2006" xmlns:o="urn:schemas-microsoft-com:office:office" xmlns:r="http://schemas.openxmlformats.org/officeDocument/2006/relationships" xmlns:m="http://schemas.openxmlformats.org/officeDocument/2006/math" xmlns:v="urn:schemas-microsoft-com:vml" xmlns:wp14="http://schemas.microsoft.com/office/word/2010/wordprocessingDrawing" xmlns:wp="http://schemas.openxmlformats.org/drawingml/2006/wordprocessingDrawing" xmlns:w10="urn:schemas-microsoft-com:office:word" xmlns:w="http://schemas.openxmlformats.org/wordprocessingml/2006/main" xmlns:w14="http://schemas.microsoft.com/office/word/2010/wordml" xmlns:w15="http://schemas.microsoft.com/office/word/2012/wordml" xmlns:wpg="http://schemas.microsoft.com/office/word/2010/wordprocessingGroup" xmlns:wpi="http://schemas.microsoft.com/office/word/2010/wordprocessingInk" xmlns:wne="http://schemas.microsoft.com/office/word/2006/wordml" xmlns:wps="http://schemas.microsoft.com/office/word/2010/wordprocessingShape" xmlns:w16se="http://schemas.microsoft.com/office/word/2015/wordml/symex" xmlns:w16cid="http://schemas.microsoft.com/office/word/2016/wordml/cid" xmlns:w16="http://schemas.microsoft.com/office/word/2018/wordml" xmlns:w16cex="http://schemas.microsoft.com/office/word/2018/wordml/cex" xmlns:w16sdtdh="http://schemas.microsoft.com/office/word/2020/wordml/sdtdatahash" mc:Ignorable="w14 w15 wp14 w16se w16cid w16 w16cex w16sdtdh" xmlns:a="http://schemas.openxmlformats.org/drawingml/2006/main" xmlns:pic="http://schemas.openxmlformats.org/drawingml/2006/picture" xmlns:a14="http://schemas.microsoft.com/office/drawing/2010/main"><w:body><w:p wp14:paraId="5E5787A5" xmlns:wp14="http://schemas.microsoft.com/office/word/2010/wordml" wp14:textId="739B2385"><w:r w:rsidR="4336E159"><w:rPr /><w:t>10/09/2024</w:t></w:r></w:p><w:p w:rsidR="4336E159" w:rsidRDefault="4336E159" w14:paraId="67D1D448" w14:textId="611F4753"><w:r w:rsidR="4336E159"><w:rPr /><w:t>Editor,</w:t></w:r></w:p><w:p w:rsidR="4336E159" w:rsidRDefault="4336E159" w14:paraId="41A96CDF" w14:textId="78A5E20C"><w:r w:rsidR="4336E159"><w:rPr /><w:t>Infectious Disease,</w:t></w:r></w:p><w:p w:rsidR="4336E159" w:rsidRDefault="4336E159" w14:paraId="368EE97D" w14:textId="00C90E9D"><w:r w:rsidR="4336E159"><w:rPr /><w:t>Dear Sir,</w:t></w:r></w:p><w:p w:rsidR="4336E159" w:rsidP="4336E159" w:rsidRDefault="4336E159" w14:paraId="60202D0C" w14:textId="29A483F8"><w:pPr><w:pStyle w:val="Normal" /></w:pPr><w:r w:rsidR="4336E159"><w:rPr /><w:t>Thank you for considering our manuscript titled, “</w:t></w:r><w:r w:rsidRPr="4336E159" w:rsidR="4336E159"><w:rPr><w:rFonts w:ascii="Aptos" w:hAnsi="Aptos" w:eastAsia="Aptos" w:cs="Aptos" /><w:noProof w:val="0" /><w:sz w:val="24" /><w:szCs w:val="24" /><w:lang w:val="en-GB" /></w:rPr><w:t>A case report from non- endemic Australia on systemic melioidosis presenting with septic arthritis</w:t></w:r><w:r w:rsidRPr="4336E159" w:rsidR="4336E159"><w:rPr><w:rFonts w:ascii="Aptos" w:hAnsi="Aptos" w:eastAsia="Aptos" w:cs="Aptos" /><w:noProof w:val="0" /><w:sz w:val="24" /><w:szCs w:val="24" /><w:lang w:val="en-GB" /></w:rPr><w:t>”,</w:t></w:r><w:r w:rsidRPr="4336E159" w:rsidR="4336E159"><w:rPr><w:rFonts w:ascii="Aptos" w:hAnsi="Aptos" w:eastAsia="Aptos" w:cs="Aptos" /><w:noProof w:val="0" /><w:sz w:val="24" /><w:szCs w:val="24" /><w:lang w:val="en-GB" /></w:rPr><w:t xml:space="preserve"> for publication in your journal.</w:t></w:r></w:p><w:p w:rsidR="4336E159" w:rsidP="4336E159" w:rsidRDefault="4336E159" w14:paraId="2F6AC9E0" w14:textId="6D4527B4"><w:pPr><w:pStyle w:val="Normal" /><w:rPr><w:rFonts w:ascii="Aptos" w:hAnsi="Aptos" w:eastAsia="Aptos" w:cs="Aptos" /><w:noProof w:val="0" /><w:sz w:val="24" /><w:szCs w:val="24" /><w:lang w:val="en-GB" /></w:rPr></w:pPr><w:r w:rsidRPr="4336E159" w:rsidR="4336E159"><w:rPr><w:rFonts w:ascii="Aptos" w:hAnsi="Aptos" w:eastAsia="Aptos" w:cs="Aptos" /><w:noProof w:val="0" /><w:sz w:val="24" /><w:szCs w:val="24" /><w:lang w:val="en-GB" /></w:rPr><w:t xml:space="preserve">We believe that this article is within the scope of your journal, since it describes an emerging infectious issue in non-endemic Australia, Queensland. I am confident that it will engage your readers and contribute to the ongoing conversation in emerging tropical infections in Australia, including </w:t></w:r><w:r w:rsidRPr="4336E159" w:rsidR="4336E159"><w:rPr><w:rFonts w:ascii="Aptos" w:hAnsi="Aptos" w:eastAsia="Aptos" w:cs="Aptos" /><w:noProof w:val="0" /><w:sz w:val="24" /><w:szCs w:val="24" /><w:lang w:val="en-GB" /></w:rPr><w:t>melioidosis</w:t></w:r><w:r w:rsidRPr="4336E159" w:rsidR="4336E159"><w:rPr><w:rFonts w:ascii="Aptos" w:hAnsi="Aptos" w:eastAsia="Aptos" w:cs="Aptos" /><w:noProof w:val="0" /><w:sz w:val="24" /><w:szCs w:val="24" /><w:lang w:val="en-GB" /></w:rPr><w:t>.</w:t></w:r></w:p><w:p w:rsidR="4336E159" w:rsidP="4336E159" w:rsidRDefault="4336E159" w14:paraId="5F4AFD7D" w14:textId="6E947AE0"><w:pPr><w:pStyle w:val="Normal" /><w:rPr><w:rFonts w:ascii="Aptos" w:hAnsi="Aptos" w:eastAsia="Aptos" w:cs="Aptos" /><w:noProof w:val="0" /><w:sz w:val="24" /><w:szCs w:val="24" /><w:lang w:val="en-GB" /></w:rPr></w:pPr><w:r w:rsidRPr="4336E159" w:rsidR="4336E159"><w:rPr><w:rFonts w:ascii="Aptos" w:hAnsi="Aptos" w:eastAsia="Aptos" w:cs="Aptos" /><w:noProof w:val="0" /><w:sz w:val="24" /><w:szCs w:val="24" /><w:lang w:val="en-GB" /></w:rPr><w:t xml:space="preserve">We also declare that none of the authors have conflicts of </w:t></w:r><w:r w:rsidRPr="4336E159" w:rsidR="4336E159"><w:rPr><w:rFonts w:ascii="Aptos" w:hAnsi="Aptos" w:eastAsia="Aptos" w:cs="Aptos" /><w:noProof w:val="0" /><w:sz w:val="24" /><w:szCs w:val="24" /><w:lang w:val="en-GB" /></w:rPr><w:t>interest,</w:t></w:r><w:r w:rsidRPr="4336E159" w:rsidR="4336E159"><w:rPr><w:rFonts w:ascii="Aptos" w:hAnsi="Aptos" w:eastAsia="Aptos" w:cs="Aptos" /><w:noProof w:val="0" /><w:sz w:val="24" /><w:szCs w:val="24" /><w:lang w:val="en-GB" /></w:rPr><w:t xml:space="preserve"> and this case report was not financially funded.</w:t></w:r></w:p><w:p w:rsidR="4336E159" w:rsidP="4336E159" w:rsidRDefault="4336E159" w14:paraId="06C38BE9" w14:textId="1C6AA395"><w:pPr><w:pStyle w:val="Normal" /></w:pPr><w:r w:rsidRPr="4336E159" w:rsidR="4336E159"><w:rPr><w:rFonts w:ascii="Aptos" w:hAnsi="Aptos" w:eastAsia="Aptos" w:cs="Aptos" /><w:noProof w:val="0" /><w:sz w:val="24" /><w:szCs w:val="24" /><w:lang w:val="en-GB" /></w:rPr><w:t>Thank you for considering our submission. We look forward to the possibility of contributing to your journal and are excited about the opportunity to engage with your readership.</w:t></w:r></w:p><w:p w:rsidR="4336E159" w:rsidP="4336E159" w:rsidRDefault="4336E159" w14:paraId="78D46E10" w14:textId="64C7C951"><w:pPr><w:pStyle w:val="Normal" /><w:rPr><w:rFonts w:ascii="Aptos" w:hAnsi="Aptos" w:eastAsia="Aptos" w:cs="Aptos" /><w:noProof w:val="0" /><w:sz w:val="24" /><w:szCs w:val="24" /><w:lang w:val="en-GB" /></w:rPr></w:pPr><w:r w:rsidRPr="4336E159" w:rsidR="4336E159"><w:rPr><w:rFonts w:ascii="Aptos" w:hAnsi="Aptos" w:eastAsia="Aptos" w:cs="Aptos" /><w:noProof w:val="0" /><w:sz w:val="24" /><w:szCs w:val="24" /><w:lang w:val="en-GB" /></w:rPr><w:t>Thank you</w:t></w:r></w:p><w:p w:rsidR="4336E159" w:rsidP="4336E159" w:rsidRDefault="4336E159" w14:paraId="701AA840" w14:textId="6F3250F2"><w:pPr><w:pStyle w:val="Normal" /><w:rPr><w:rFonts w:ascii="Aptos" w:hAnsi="Aptos" w:eastAsia="Aptos" w:cs="Aptos" /><w:noProof w:val="0" /><w:sz w:val="24" /><w:szCs w:val="24" /><w:lang w:val="en-GB" /></w:rPr></w:pPr><w:r w:rsidRPr="4336E159" w:rsidR="4336E159"><w:rPr><w:rFonts w:ascii="Aptos" w:hAnsi="Aptos" w:eastAsia="Aptos" w:cs="Aptos" /><w:noProof w:val="0" /><w:sz w:val="24" /><w:szCs w:val="24" /><w:lang w:val="en-GB" /></w:rPr><w:t xml:space="preserve">Yours </w:t></w:r><w:r w:rsidRPr="4336E159" w:rsidR="4336E159"><w:rPr><w:rFonts w:ascii="Aptos" w:hAnsi="Aptos" w:eastAsia="Aptos" w:cs="Aptos" /><w:noProof w:val="0" /><w:sz w:val="24" /><w:szCs w:val="24" /><w:lang w:val="en-GB" /></w:rPr><w:t>sincerely</w:t></w:r></w:p><w:p w:rsidR="4336E159" w:rsidP="4336E159" w:rsidRDefault="4336E159" w14:paraId="363DA7B7" w14:textId="0F6E5AF6"><w:pPr><w:pStyle w:val="Normal" /></w:pPr><w:r><w:drawing><wp:inline wp14:editId="4B5955DD" wp14:anchorId="5AB55C92"><wp:extent cx="1019886" cy="590550" /><wp:effectExtent l="0" t="0" r="0" b="0" /><wp:docPr id="1241175660" name="" title="" /><wp:cNvGraphicFramePr><a:graphicFrameLocks noChangeAspect="1" /></wp:cNvGraphicFramePr><a:graphic><a:graphicData uri="http://schemas.openxmlformats.org/drawingml/2006/picture"><pic:pic><pic:nvPicPr><pic:cNvPr id="0" name="" /><pic:cNvPicPr /></pic:nvPicPr><pic:blipFill><a:blip r:embed="Rdf1aed82aa274767"><a:extLst><a:ext uri="{28A0092B-C50C-407E-A947-70E740481C1C}" xmlns:a="http://schemas.openxmlformats.org/drawingml/2006/main"><a14:useLocalDpi val="0" /></a:ext></a:extLst></a:blip><a:stretch><a:fillRect /></a:stretch></pic:blipFill><pic:spPr><a:xfrm><a:off x="0" y="0" /><a:ext cx="1019886" cy="590550" /></a:xfrm><a:prstGeom prst="rect"><a:avLst /></a:prstGeom></pic:spPr></pic:pic></a:graphicData></a:graphic></wp:inline></w:drawing></w:r></w:p><w:p w:rsidR="4336E159" w:rsidP="4336E159" w:rsidRDefault="4336E159" w14:paraId="0B0D30D6" w14:textId="366061AA"><w:pPr><w:pStyle w:val="Normal" /><w:rPr><w:rFonts w:ascii="Aptos" w:hAnsi="Aptos" w:eastAsia="Aptos" w:cs="Aptos" /><w:noProof w:val="0" /><w:sz w:val="24" /><w:szCs w:val="24" /><w:lang w:val="en-GB" /></w:rPr></w:pPr><w:r w:rsidRPr="4336E159" w:rsidR="4336E159"><w:rPr><w:rFonts w:ascii="Aptos" w:hAnsi="Aptos" w:eastAsia="Aptos" w:cs="Aptos" /><w:noProof w:val="0" /><w:sz w:val="24" /><w:szCs w:val="24" /><w:lang w:val="en-GB" /></w:rPr><w:t>Dr AMBD ALAHAKOON</w:t></w:r></w:p><w:p w:rsidR="4336E159" w:rsidP="4336E159" w:rsidRDefault="4336E159" w14:paraId="7216AADB" w14:textId="485E8E58"><w:pPr><w:pStyle w:val="Normal" /><w:rPr><w:rFonts w:ascii="Aptos" w:hAnsi="Aptos" w:eastAsia="Aptos" w:cs="Aptos" /><w:noProof w:val="0" /><w:sz w:val="24" /><w:szCs w:val="24" /><w:lang w:val="en-GB" /></w:rPr></w:pPr><w:r w:rsidRPr="4336E159" w:rsidR="4336E159"><w:rPr><w:rFonts w:ascii="Aptos" w:hAnsi="Aptos" w:eastAsia="Aptos" w:cs="Aptos" /><w:noProof w:val="0" /><w:sz w:val="24" /><w:szCs w:val="24" /><w:lang w:val="en-GB" /></w:rPr><w:t>Corresponding Author</w:t></w:r></w:p><w:sectPr><w:pgSz w:w="11906" w:h="16838" w:orient="portrait" /><w:pgMar w:top="1440" w:right="1440" w:bottom="1440" w:left="1440" w:header="720" w:footer="720" w:gutter="0" /><w:cols w:space="720" /><w:docGrid w:linePitch="360" /></w:sectPr></w:body></w:document>
