# Supplementary material for: A case report from non-endemic Australia on systemic melioidosis presenting with septic arthritis
Source: Infect Med (Beijing). 2024 Dec 31;4(1):100161. doi: 10.1016/j.imj.2024.100161 (PMC11795047; doi:10.1016/j.imj.2024.100161)
Supplement: Supplementary file 1 [file mmc1.zip › document2.xml.rels]

<?xml version="1.0" encoding="utf-8"?><Relationships xmlns="http://schemas.openxmlformats.org/package/2006/relationships"><Relationship Type="http://schemas.openxmlformats.org/officeDocument/2006/relationships/webSettings" Target="/word/webSettings.xml" Id="rId3" /><Relationship Type="http://schemas.openxmlformats.org/officeDocument/2006/relationships/settings" Target="/word/settings.xml" Id="rId2" /><Relationship Type="http://schemas.openxmlformats.org/officeDocument/2006/relationships/styles" Target="/word/styles.xml" Id="rId1" /><Relationship Type="http://schemas.openxmlformats.org/officeDocument/2006/relationships/theme" Target="/word/theme/theme1.xml" Id="rId5" /><Relationship Type="http://schemas.openxmlformats.org/officeDocument/2006/relationships/fontTable" Target="/word/fontTable.xml" Id="rId4" /><Relationship Type="http://schemas.openxmlformats.org/officeDocument/2006/relationships/image" Target="/media/image.jpg" Id="Rdf1aed82aa274767" /></Relationships>
