# Supplementary material for: A case report from non-endemic Australia on systemic melioidosis presenting with septic arthritis
Source: Infect Med (Beijing). 2024 Dec 31;4(1):100161. doi: 10.1016/j.imj.2024.100161 (PMC11795047; doi:10.1016/j.imj.2024.100161)
Supplement: Supplementary file 1 [file mmc1.zip › fontTable.xml]

<?xml version="1.0" encoding="utf-8" standalone="yes"?><w:fonts xmlns:mc="http://schemas.openxmlformats.org/markup-compatibility/2006" xmlns:r="http://schemas.openxmlformats.org/officeDocument/2006/relationships" xmlns:w="http://schemas.openxmlformats.org/wordprocessingml/2006/main" xmlns:w14="http://schemas.microsoft.com/office/word/2010/wordml" xmlns:w15="http://schemas.microsoft.com/office/word/2012/wordml" xmlns:wp14="http://schemas.microsoft.com/office/word/2010/wordprocessingDrawing" xmlns:w16se="http://schemas.microsoft.com/office/word/2015/wordml/symex" xmlns:w16cid="http://schemas.microsoft.com/office/word/2016/wordml/cid" xmlns:w16="http://schemas.microsoft.com/office/word/2018/wordml" xmlns:w16cex="http://schemas.microsoft.com/office/word/2018/wordml/cex" xmlns:w16sdtdh="http://schemas.microsoft.com/office/word/2020/wordml/sdtdatahash" mc:Ignorable="w14 w15 wp14 w16se w16cid w16 w16cex w16sdtdh"><w:font w:name="Calibri"><w:panose1 w:val="020F0502020204030204" /><w:charset w:val="00" /><w:family w:val="swiss" /><w:pitch w:val="variable" /><w:sig w:usb0="E00002FF" w:usb1="4000ACFF" w:usb2="00000001" w:usb3="00000000" w:csb0="0000019F" w:csb1="00000000" /></w:font><w:font w:name="Times New Roman"><w:panose1 w:val="02020603050405020304" /><w:charset w:val="00" /><w:family w:val="roman" /><w:pitch w:val="variable" /><w:sig w:usb0="E0002EFF" w:usb1="C0007843" w:usb2="00000009" w:usb3="00000000" w:csb0="000001FF" w:csb1="00000000" /></w:font><w:font w:name="Calibri Light"><w:panose1 w:val="020F0302020204030204" /><w:charset w:val="00" /><w:family w:val="swiss" /><w:pitch w:val="variable" /><w:sig w:usb0="A00002EF" w:usb1="4000207B" w:usb2="00000000" w:usb3="00000000" w:csb0="0000019F" w:csb1="00000000" /></w:font><w:font w:name="Aptos Display"><w:panose1 w:val="020B0004020202020204" /><w:charset w:val="00" /><w:family w:val="swiss" /><w:pitch w:val="variable" /><w:sig w:usb0="20000287" w:usb1="00000003" w:usb2="00000000" w:usb3="00000000" w:csb0="0000019F" w:csb1="00000000" /></w:font><w:font w:name="Aptos"><w:panose1 w:val="020B0004020202020204" /><w:charset w:val="00" /><w:family w:val="swiss" /><w:pitch w:val="variable" /><w:sig w:usb0="20000287" w:usb1="00000003" w:usb2="00000000" w:usb3="00000000" w:csb0="0000019F" w:csb1="00000000" /></w:font></w:fonts>
