# Supplementary material for: A case report from non-endemic Australia on systemic melioidosis presenting with septic arthritis
Source: Infect Med (Beijing). 2024 Dec 31;4(1):100161. doi: 10.1016/j.imj.2024.100161 (PMC11795047; doi:10.1016/j.imj.2024.100161)
Supplement: Supplementary file 1 [file mmc1.zip › rels]

<?xml version="1.0" encoding="utf-8"?><Relationships xmlns="http://schemas.openxmlformats.org/package/2006/relationships"><Relationship Type="http://schemas.openxmlformats.org/officeDocument/2006/relationships/extended-properties" Target="docProps/app.xml" Id="rId3" /><Relationship Type="http://schemas.openxmlformats.org/package/2006/relationships/metadata/core-properties" Target="docProps/core.xml" Id="rId2" /><Relationship Type="http://schemas.openxmlformats.org/officeDocument/2006/relationships/officeDocument" Target="word/document2.xml" Id="rId1" /></Relationships>
