# Supplementary material for: A case report from non-endemic Australia on systemic melioidosis presenting with septic arthritis
Source: Infect Med (Beijing). 2024 Dec 31;4(1):100161. doi: 10.1016/j.imj.2024.100161 (PMC11795047; doi:10.1016/j.imj.2024.100161)
Supplement: Supplementary file 1 [file mmc1.zip › settings.xml]

<?xml version="1.0" encoding="utf-8" standalone="yes"?><w:settings xmlns:mc="http://schemas.openxmlformats.org/markup-compatibility/2006" xmlns:o="urn:schemas-microsoft-com:office:office" xmlns:r="http://schemas.openxmlformats.org/officeDocument/2006/relationships" xmlns:m="http://schemas.openxmlformats.org/officeDocument/2006/math" xmlns:v="urn:schemas-microsoft-com:vml" xmlns:w10="urn:schemas-microsoft-com:office:word" xmlns:w="http://schemas.openxmlformats.org/wordprocessingml/2006/main" xmlns:w14="http://schemas.microsoft.com/office/word/2010/wordml" xmlns:w15="http://schemas.microsoft.com/office/word/2012/wordml" xmlns:sl="http://schemas.openxmlformats.org/schemaLibrary/2006/main" xmlns:wp14="http://schemas.microsoft.com/office/word/2010/wordprocessingDrawing" xmlns:w16se="http://schemas.microsoft.com/office/word/2015/wordml/symex" xmlns:w16cid="http://schemas.microsoft.com/office/word/2016/wordml/cid" xmlns:w16="http://schemas.microsoft.com/office/word/2018/wordml" xmlns:w16cex="http://schemas.microsoft.com/office/word/2018/wordml/cex" xmlns:w16sdtdh="http://schemas.microsoft.com/office/word/2020/wordml/sdtdatahash" mc:Ignorable="w14 w15 wp14 w16se w16cid w16 w16cex w16sdtdh"><w:zoom w:percent="100" /><w:trackRevisions w:val="false" /><w:defaultTabStop w:val="720" /><w:characterSpacingControl w:val="doNotCompress" /><w:compat><w:compatSetting w:name="compatibilityMode" w:uri="http://schemas.microsoft.com/office/word" w:val="15" /><w:compatSetting w:name="overrideTableStyleFontSizeAndJustification" w:uri="http://schemas.microsoft.com/office/word" w:val="1" /><w:compatSetting w:name="enableOpenTypeFeatures" w:uri="http://schemas.microsoft.com/office/word" w:val="1" /><w:compatSetting w:name="doNotFlipMirrorIndents" w:uri="http://schemas.microsoft.com/office/word" w:val="1" /><w:compatSetting w:name="differentiateMultirowTableHeaders" w:uri="http://schemas.microsoft.com/office/word" w:val="1" /></w:compat><w:rsids><w:rsidRoot w:val="1F67A874" /><w:rsid w:val="1F67A874" /><w:rsid w:val="4336E159" /></w:rsids><m:mathPr><m:mathFont m:val="Cambria Math" /><m:brkBin m:val="before" /><m:brkBinSub m:val="--" /><m:smallFrac m:val="0" /><m:dispDef /><m:lMargin m:val="0" /><m:rMargin m:val="0" /><m:defJc m:val="centerGroup" /><m:wrapIndent m:val="1440" /><m:intLim m:val="subSup" /><m:naryLim m:val="undOvr" /></m:mathPr><w:themeFontLang w:val="en-GB" /><w:clrSchemeMapping w:bg1="light1" w:t1="dark1" w:bg2="light2" w:t2="dark2" w:accent1="accent1" w:accent2="accent2" w:accent3="accent3" w:accent4="accent4" w:accent5="accent5" w:accent6="accent6" w:hyperlink="hyperlink" w:followedHyperlink="followedHyperlink" /><w:shapeDefaults><o:shapedefaults v:ext="edit" spidmax="1026" /><o:shapelayout v:ext="edit"><o:idmap v:ext="edit" data="1" /></o:shapelayout></w:shapeDefaults><w:decimalSymbol w:val="." /><w:listSeparator w:val="," /><w14:docId w14:val="1F67A874" /><w15:chartTrackingRefBased /><w15:docId w15:val="{AE529A87-3AF8-4F56-BD94-2CFB31CC6540}" /></w:settings>
