# Supplementary material for: A case report from non-endemic Australia on systemic melioidosis presenting with septic arthritis
Source: Infect Med (Beijing). 2024 Dec 31;4(1):100161. doi: 10.1016/j.imj.2024.100161 (PMC11795047; doi:10.1016/j.imj.2024.100161)
Supplement: Supplementary file 1 [file mmc1.zip › styles.xml]

<?xml version="1.0" encoding="utf-8" standalone="yes"?><w:styles xmlns:wp14="http://schemas.microsoft.com/office/word/2010/wordprocessingDrawing" xmlns:mc="http://schemas.openxmlformats.org/markup-compatibility/2006" xmlns:r="http://schemas.openxmlformats.org/officeDocument/2006/relationships" xmlns:w="http://schemas.openxmlformats.org/wordprocessingml/2006/main" xmlns:w14="http://schemas.microsoft.com/office/word/2010/wordml" xmlns:w15="http://schemas.microsoft.com/office/word/2012/wordml" xmlns:w16se="http://schemas.microsoft.com/office/word/2015/wordml/symex" xmlns:w16cid="http://schemas.microsoft.com/office/word/2016/wordml/cid" xmlns:w16="http://schemas.microsoft.com/office/word/2018/wordml" xmlns:w16cex="http://schemas.microsoft.com/office/word/2018/wordml/cex" xmlns:w16sdtdh="http://schemas.microsoft.com/office/word/2020/wordml/sdtdatahash" mc:Ignorable="w14 w15 wp14 w16se w16cid w16 w16cex w16sdtdh"><w:docDefaults><w:rPrDefault><w:rPr><w:rFonts w:asciiTheme="minorHAnsi" w:hAnsiTheme="minorHAnsi" w:eastAsiaTheme="minorEastAsia" w:cstheme="minorBidi" /><w:sz w:val="24" /><w:szCs w:val="24" /><w:lang w:val="en-GB" w:eastAsia="ja-JP" w:bidi="ar-SA" /></w:rPr></w:rPrDefault><w:pPrDefault><w:pPr><w:spacing w:after="160" w:line="279" w:lineRule="auto" /></w:pPr></w:pPrDefault></w:docDefaults><w:latentStyles w:defLockedState="0" w:defUIPriority="99" w:defSemiHidden="0" w:defUnhideWhenUsed="0" w:defQFormat="0" w:count="371"><w:lsdException w:name="Normal" w:uiPriority="0" w:qFormat="1" /><w:lsdException w:name="heading 1" w:uiPriority="9" w:qFormat="1" /><w:lsdException w:name="heading 2" w:uiPriority="9" w:semiHidden="1" w:unhideWhenUsed="1" w:qFormat="1" /><w:lsdException w:name="heading 3" w:uiPriority="9" w:semiHidden="1" w:unhideWhenUsed="1" w:qFormat="1" /><w:lsdException w:name="heading 4" w:uiPriority="9" w:semiHidden="1" w:unhideWhenUsed="1" w:qFormat="1" /><w:lsdException w:name="heading 5" w:uiPriority="9" w:semiHidden="1" w:unhideWhenUsed="1" w:qFormat="1" /><w:lsdException w:name="heading 6" w:uiPriority="9" w:semiHidden="1" w:unhideWhenUsed="1" w:qFormat="1" /><w:lsdException w:name="heading 7" w:uiPriority="9" w:semiHidden="1" w:unhideWhenUsed="1" w:qFormat="1" /><w:lsdException w:name="heading 8" w:uiPriority="9" w:semiHidden="1" w:unhideWhenUsed="1" w:qFormat="1" /><w:lsdException w:name="heading 9" w:uiPriority="9" w:semiHidden="1" w:unhideWhenUsed="1" w:qFormat="1" /><w:lsdException w:name="index 1" w:semiHidden="1" w:unhideWhenUsed="1" /><w:lsdException w:name="index 2" w:semiHidden="1" w:unhideWhenUsed="1" /><w:lsdException w:name="index 3" w:semiHidden="1" w:unhideWhenUsed="1" /><w:lsdException w:name="index 4" w:semiHidden="1" w:unhideWhenUsed="1" /><w:lsdException w:name="index 5" w:semiHidden="1" w:unhideWhenUsed="1" /><w:lsdException w:name="index 6" w:semiHidden="1" w:unhideWhenUsed="1" /><w:lsdException w:name="index 7" w:semiHidden="1" w:unhideWhenUsed="1" /><w:lsdException w:name="index 8" w:semiHidden="1" w:unhideWhenUsed="1" /><w:lsdException w:name="index 9" w:semiHidden="1" w:unhideWhenUsed="1" /><w:lsdException w:name="toc 1" w:uiPriority="39" w:semiHidden="1" w:unhideWhenUsed="1" /><w:lsdException w:name="toc 2" w:uiPriority="39" w:semiHidden="1" w:unhideWhenUsed="1" /><w:lsdException w:name="toc 3" w:uiPriority="39" w:semiHidden="1" w:unhideWhenUsed="1" /><w:lsdException w:name="toc 4" w:uiPriority="39" w:semiHidden="1" w:unhideWhenUsed="1" /><w:lsdException w:name="toc 5" w:uiPriority="39" w:semiHidden="1" w:unhideWhenUsed="1" /><w:lsdException w:name="toc 6" w:uiPriority="39" w:semiHidden="1" w:unhideWhenUsed="1" /><w:lsdException w:name="toc 7" w:uiPriority="39" w:semiHidden="1" w:unhideWhenUsed="1" /><w:lsdException w:name="toc 8" w:uiPriority="39" w:semiHidden="1" w:unhideWhenUsed="1" /><w:lsdException w:name="toc 9" w:uiPriority="39" w:semiHidden="1" w:unhideWhenUsed="1" /><w:lsdException w:name="Normal Indent" w:semiHidden="1" w:unhideWhenUsed="1" /><w:lsdException w:name="footnote text" w:semiHidden="1" w:unhideWhenUsed="1" /><w:lsdException w:name="annotation text" w:semiHidden="1" w:unhideWhenUsed="1" /><w:lsdException w:name="header" w:semiHidden="1" w:unhideWhenUsed="1" /><w:lsdException w:name="footer" w:semiHidden="1" w:unhideWhenUsed="1" /><w:lsdException w:name="index heading" w:semiHidden="1" w:unhideWhenUsed="1" /><w:lsdException w:name="caption" w:uiPriority="35" w:semiHidden="1" w:unhideWhenUsed="1" w:qFormat="1" /><w:lsdException w:name="table of figures" w:semiHidden="1" w:unhideWhenUsed="1" /><w:lsdException w:name="envelope address" w:semiHidden="1" w:unhideWhenUsed="1" /><w:lsdException w:name="envelope return" w:semiHidden="1" w:unhideWhenUsed="1" /><w:lsdException w:name="footnote reference" w:semiHidden="1" w:unhideWhenUsed="1" /><w:lsdException w:name="annotation reference" w:semiHidden="1" w:unhideWhenUsed="1" /><w:lsdException w:name="line number" w:semiHidden="1" w:unhideWhenUsed="1" /><w:lsdException w:name="page number" w:semiHidden="1" w:unhideWhenUsed="1" /><w:lsdException w:name="endnote reference" w:semiHidden="1" w:unhideWhenUsed="1" /><w:lsdException w:name="endnote text" w:semiHidden="1" w:unhideWhenUsed="1" /><w:lsdException w:name="table of authorities" w:semiHidden="1" w:unhideWhenUsed="1" /><w:lsdException w:name="macro" w:semiHidden="1" w:unhideWhenUsed="1" /><w:lsdException w:name="toa heading" w:semiHidden="1" w:unhideWhenUsed="1" /><w:lsdException w:name="List" w:semiHidden="1" w:unhideWhenUsed="1" /><w:lsdException w:name="List Bullet" w:semiHidden="1" w:unhideWhenUsed="1" /><w:lsdException w:name="List Number" w:semiHidden="1" w:unhideWhenUsed="1" /><w:lsdException w:name="List 2" w:semiHidden="1" w:unhideWhenUsed="1" /><w:lsdException w:name="List 3" w:semiHidden="1" w:unhideWhenUsed="1" /><w:lsdException w:name="List 4" w:semiHidden="1" w:unhideWhenUsed="1" /><w:lsdException w:name="List 5" w:semiHidden="1" w:unhideWhenUsed="1" /><w:lsdException w:name="List Bullet 2" w:semiHidden="1" w:unhideWhenUsed="1" /><w:lsdException w:name="List Bullet 3" w:semiHidden="1" w:unhideWhenUsed="1" /><w:lsdException w:name="List Bullet 4" w:semiHidden="1" w:unhideWhenUsed="1" /><w:lsdException w:name="List Bullet 5" w:semiHidden="1" w:unhideWhenUsed="1" /><w:lsdException w:name="List Number 2" w:semiHidden="1" w:unhideWhenUsed="1" /><w:lsdException w:name="List Number 3" w:semiHidden="1" w:unhideWhenUsed="1" /><w:lsdException w:name="List Number 4" w:semiHidden="1" w:unhideWhenUsed="1" /><w:lsdException w:name="List Number 5" w:semiHidden="1" w:unhideWhenUsed="1" /><w:lsdException w:name="Title" w:uiPriority="10" w:qFormat="1" /><w:lsdException w:name="Closing" w:semiHidden="1" w:unhideWhenUsed="1" /><w:lsdException w:name="Signature" w:semiHidden="1" w:unhideWhenUsed="1" /><w:lsdException w:name="Default Paragraph Font" w:uiPriority="1" w:semiHidden="1" w:unhideWhenUsed="1" /><w:lsdException w:name="Body Text" w:semiHidden="1" w:unhideWhenUsed="1" /><w:lsdException w:name="Body Text Indent" w:semiHidden="1" w:unhideWhenUsed="1" /><w:lsdException w:name="List Continue" w:semiHidden="1" w:unhideWhenUsed="1" /><w:lsdException w:name="List Continue 2" w:semiHidden="1" w:unhideWhenUsed="1" /><w:lsdException w:name="List Continue 3" w:semiHidden="1" w:unhideWhenUsed="1" /><w:lsdException w:name="List Continue 4" w:semiHidden="1" w:unhideWhenUsed="1" /><w:lsdException w:name="List Continue 5" w:semiHidden="1" w:unhideWhenUsed="1" /><w:lsdException w:name="Message Header" w:semiHidden="1" w:unhideWhenUsed="1" /><w:lsdException w:name="Subtitle" w:uiPriority="11" w:qFormat="1" /><w:lsdException w:name="Salutation" w:semiHidden="1" w:unhideWhenUsed="1" /><w:lsdException w:name="Date" w:semiHidden="1" w:unhideWhenUsed="1" /><w:lsdException w:name="Body Text First Indent" w:semiHidden="1" w:unhideWhenUsed="1" /><w:lsdException w:name="Body Text First Indent 2" w:semiHidden="1" w:unhideWhenUsed="1" /><w:lsdException w:name="Note Heading" w:semiHidden="1" w:unhideWhenUsed="1" /><w:lsdException w:name="Body Text 2" w:semiHidden="1" w:unhideWhenUsed="1" /><w:lsdException w:name="Body Text 3" w:semiHidden="1" w:unhideWhenUsed="1" /><w:lsdException w:name="Body Text Indent 2" w:semiHidden="1" w:unhideWhenUsed="1" /><w:lsdException w:name="Body Text Indent 3" w:semiHidden="1" w:unhideWhenUsed="1" /><w:lsdException w:name="Block Text" w:semiHidden="1" w:unhideWhenUsed="1" /><w:lsdException w:name="Hyperlink" w:semiHidden="1" w:unhideWhenUsed="1" /><w:lsdException w:name="FollowedHyperlink" w:semiHidden="1" w:unhideWhenUsed="1" /><w:lsdException w:name="Strong" w:uiPriority="22" w:qFormat="1" /><w:lsdException w:name="Emphasis" w:uiPriority="20" w:qFormat="1" /><w:lsdException w:name="Document Map" w:semiHidden="1" w:unhideWhenUsed="1" /><w:lsdException w:name="Plain Text" w:semiHidden="1" w:unhideWhenUsed="1" /><w:lsdException w:name="E-mail Signature" w:semiHidden="1" w:unhideWhenUsed="1" /><w:lsdException w:name="HTML Top of Form" w:semiHidden="1" w:unhideWhenUsed="1" /><w:lsdException w:name="HTML Bottom of Form" w:semiHidden="1" w:unhideWhenUsed="1" /><w:lsdException w:name="Normal (Web)" w:semiHidden="1" w:unhideWhenUsed="1" /><w:lsdException w:name="HTML Acronym" w:semiHidden="1" w:unhideWhenUsed="1" /><w:lsdException w:name="HTML Address" w:semiHidden="1" w:unhideWhenUsed="1" /><w:lsdException w:name="HTML Cite" w:semiHidden="1" w:unhideWhenUsed="1" /><w:lsdException w:name="HTML Code" w:semiHidden="1" w:unhideWhenUsed="1" /><w:lsdException w:name="HTML Definition" w:semiHidden="1" w:unhideWhenUsed="1" /><w:lsdException w:name="HTML Keyboard" w:semiHidden="1" w:unhideWhenUsed="1" /><w:lsdException w:name="HTML Preformatted" w:semiHidden="1" w:unhideWhenUsed="1" /><w:lsdException w:name="HTML Sample" w:semiHidden="1" w:unhideWhenUsed="1" /><w:lsdException w:name="HTML Typewriter" w:semiHidden="1" w:unhideWhenUsed="1" /><w:lsdException w:name="HTML Variable" w:semiHidden="1" w:unhideWhenUsed="1" /><w:lsdException w:name="Normal Table" w:semiHidden="1" w:unhideWhenUsed="1" /><w:lsdException w:name="annotation subject" w:semiHidden="1" w:unhideWhenUsed="1" /><w:lsdException w:name="No List" w:semiHidden="1" w:unhideWhenUsed="1" /><w:lsdException w:name="Outline List 1" w:semiHidden="1" w:unhideWhenUsed="1" /><w:lsdException w:name="Outline List 2" w:semiHidden="1" w:unhideWhenUsed="1" /><w:lsdException w:name="Outline List 3" w:semiHidden="1" w:unhideWhenUsed="1" /><w:lsdException w:name="Table Simple 1" w:semiHidden="1" w:unhideWhenUsed="1" /><w:lsdException w:name="Table Simple 2" w:semiHidden="1" w:unhideWhenUsed="1" /><w:lsdException w:name="Table Simple 3" w:semiHidden="1" w:unhideWhenUsed="1" /><w:lsdException w:name="Table Classic 1" w:semiHidden="1" w:unhideWhenUsed="1" /><w:lsdException w:name="Table Classic 2" w:semiHidden="1" w:unhideWhenUsed="1" /><w:lsdException w:name="Table Classic 3" w:semiHidden="1" w:unhideWhenUsed="1" /><w:lsdException w:name="Table Classic 4" w:semiHidden="1" w:unhideWhenUsed="1" /><w:lsdException w:name="Table Colorful 1" w:semiHidden="1" w:unhideWhenUsed="1" /><w:lsdException w:name="Table Colorful 2" w:semiHidden="1" w:unhideWhenUsed="1" /><w:lsdException w:name="Table Colorful 3" w:semiHidden="1" w:unhideWhenUsed="1" /><w:lsdException w:name="Table Columns 1" w:semiHidden="1" w:unhideWhenUsed="1" /><w:lsdException w:name="Table Columns 2" w:semiHidden="1" w:unhideWhenUsed="1" /><w:lsdException w:name="Table Columns 3" w:semiHidden="1" w:unhideWhenUsed="1" /><w:lsdException w:name="Table Columns 4" w:semiHidden="1" w:unhideWhenUsed="1" /><w:lsdException w:name="Table Columns 5" w:semiHidden="1" w:unhideWhenUsed="1" /><w:lsdException w:name="Table Grid 1" w:semiHidden="1" w:unhideWhenUsed="1" /><w:lsdException w:name="Table Grid 2" w:semiHidden="1" w:unhideWhenUsed="1" /><w:lsdException w:name="Table Grid 3" w:semiHidden="1" w:unhideWhenUsed="1" /><w:lsdException w:name="Table Grid 4" w:semiHidden="1" w:unhideWhenUsed="1" /><w:lsdException w:name="Table Grid 5" w:semiHidden="1" w:unhideWhenUsed="1" /><w:lsdException w:name="Table Grid 6" w:semiHidden="1" w:unhideWhenUsed="1" /><w:lsdException w:name="Table Grid 7" w:semiHidden="1" w:unhideWhenUsed="1" /><w:lsdException w:name="Table Grid 8" w:semiHidden="1" w:unhideWhenUsed="1" /><w:lsdException w:name="Table List 1" w:semiHidden="1" w:unhideWhenUsed="1" /><w:lsdException w:name="Table List 2" w:semiHidden="1" w:unhideWhenUsed="1" /><w:lsdException w:name="Table List 3" w:semiHidden="1" w:unhideWhenUsed="1" /><w:lsdException w:name="Table List 4" w:semiHidden="1" w:unhideWhenUsed="1" /><w:lsdException w:name="Table List 5" w:semiHidden="1" w:unhideWhenUsed="1" /><w:lsdException w:name="Table List 6" w:semiHidden="1" w:unhideWhenUsed="1" /><w:lsdException w:name="Table List 7" w:semiHidden="1" w:unhideWhenUsed="1" /><w:lsdException w:name="Table List 8" w:semiHidden="1" w:unhideWhenUsed="1" /><w:lsdException w:name="Table 3D effects 1" w:semiHidden="1" w:unhideWhenUsed="1" /><w:lsdException w:name="Table 3D effects 2" w:semiHidden="1" w:unhideWhenUsed="1" /><w:lsdException w:name="Table 3D effects 3" w:semiHidden="1" w:unhideWhenUsed="1" /><w:lsdException w:name="Table Contemporary" w:semiHidden="1" w:unhideWhenUsed="1" /><w:lsdException w:name="Table Elegant" w:semiHidden="1" w:unhideWhenUsed="1" /><w:lsdException w:name="Table Professional" w:semiHidden="1" w:unhideWhenUsed="1" /><w:lsdException w:name="Table Subtle 1" w:semiHidden="1" w:unhideWhenUsed="1" /><w:lsdException w:name="Table Subtle 2" w:semiHidden="1" w:unhideWhenUsed="1" /><w:lsdException w:name="Table Web 1" w:semiHidden="1" w:unhideWhenUsed="1" /><w:lsdException w:name="Table Web 2" w:semiHidden="1" w:unhideWhenUsed="1" /><w:lsdException w:name="Table Web 3" w:semiHidden="1" w:unhideWhenUsed="1" /><w:lsdException w:name="Balloon Text" w:semiHidden="1" w:unhideWhenUsed="1" /><w:lsdException w:name="Table Grid" w:uiPriority="39" /><w:lsdException w:name="Table Theme" w:semiHidden="1" w:unhideWhenUsed="1" /><w:lsdException w:name="Placeholder Text" w:semiHidden="1" /><w:lsdException w:name="No Spacing" w:uiPriority="1" w:qFormat="1" /><w:lsdException w:name="Light Shading" w:uiPriority="60" /><w:lsdException w:name="Light List" w:uiPriority="61" /><w:lsdException w:name="Light Grid" w:uiPriority="62" /><w:lsdException w:name="Medium Shading 1" w:uiPriority="63" /><w:lsdException w:name="Medium Shading 2" w:uiPriority="64" /><w:lsdException w:name="Medium List 1" w:uiPriority="65" /><w:lsdException w:name="Medium List 2" w:uiPriority="66" /><w:lsdException w:name="Medium Grid 1" w:uiPriority="67" /><w:lsdException w:name="Medium Grid 2" w:uiPriority="68" /><w:lsdException w:name="Medium Grid 3" w:uiPriority="69" /><w:lsdException w:name="Dark List" w:uiPriority="70" /><w:lsdException w:name="Colorful Shading" w:uiPriority="71" /><w:lsdException w:name="Colorful List" w:uiPriority="72" /><w:lsdException w:name="Colorful Grid" w:uiPriority="73" /><w:lsdException w:name="Light Shading Accent 1" w:uiPriority="60" /><w:lsdException w:name="Light List Accent 1" w:uiPriority="61" /><w:lsdException w:name="Light Grid Accent 1" w:uiPriority="62" /><w:lsdException w:name="Medium Shading 1 Accent 1" w:uiPriority="63" /><w:lsdException w:name="Medium Shading 2 Accent 1" w:uiPriority="64" /><w:lsdException w:name="Medium List 1 Accent 1" w:uiPriority="65" /><w:lsdException w:name="Revision" w:semiHidden="1" /><w:lsdException w:name="List Paragraph" w:uiPriority="34" w:qFormat="1" /><w:lsdException w:name="Quote" w:uiPriority="29" w:qFormat="1" /><w:lsdException w:name="Intense Quote" w:uiPriority="30" w:qFormat="1" /><w:lsdException w:name="Medium List 2 Accent 1" w:uiPriority="66" /><w:lsdException w:name="Medium Grid 1 Accent 1" w:uiPriority="67" /><w:lsdException w:name="Medium Grid 2 Accent 1" w:uiPriority="68" /><w:lsdException w:name="Medium Grid 3 Accent 1" w:uiPriority="69" /><w:lsdException w:name="Dark List Accent 1" w:uiPriority="70" /><w:lsdException w:name="Colorful Shading Accent 1" w:uiPriority="71" /><w:lsdException w:name="Colorful List Accent 1" w:uiPriority="72" /><w:lsdException w:name="Colorful Grid Accent 1" w:uiPriority="73" /><w:lsdException w:name="Light Shading Accent 2" w:uiPriority="60" /><w:lsdException w:name="Light List Accent 2" w:uiPriority="61" /><w:lsdException w:name="Light Grid Accent 2" w:uiPriority="62" /><w:lsdException w:name="Medium Shading 1 Accent 2" w:uiPriority="63" /><w:lsdException w:name="Medium Shading 2 Accent 2" w:uiPriority="64" /><w:lsdException w:name="Medium List 1 Accent 2" w:uiPriority="65" /><w:lsdException w:name="Medium List 2 Accent 2" w:uiPriority="66" /><w:lsdException w:name="Medium Grid 1 Accent 2" w:uiPriority="67" /><w:lsdException w:name="Medium Grid 2 Accent 2" w:uiPriority="68" /><w:lsdException w:name="Medium Grid 3 Accent 2" w:uiPriority="69" /><w:lsdException w:name="Dark List Accent 2" w:uiPriority="70" /><w:lsdException w:name="Colorful Shading Accent 2" w:uiPriority="71" /><w:lsdException w:name="Colorful List Accent 2" w:uiPriority="72" /><w:lsdException w:name="Colorful Grid Accent 2" w:uiPriority="73" /><w:lsdException w:name="Light Shading Accent 3" w:uiPriority="60" /><w:lsdException w:name="Light List Accent 3" w:uiPriority="61" /><w:lsdException w:name="Light Grid Accent 3" w:uiPriority="62" /><w:lsdException w:name="Medium Shading 1 Accent 3" w:uiPriority="63" /><w:lsdException w:name="Medium Shading 2 Accent 3" w:uiPriority="64" /><w:lsdException w:name="Medium List 1 Accent 3" w:uiPriority="65" /><w:lsdException w:name="Medium List 2 Accent 3" w:uiPriority="66" /><w:lsdException w:name="Medium Grid 1 Accent 3" w:uiPriority="67" /><w:lsdException w:name="Medium Grid 2 Accent 3" w:uiPriority="68" /><w:lsdException w:name="Medium Grid 3 Accent 3" w:uiPriority="69" /><w:lsdException w:name="Dark List Accent 3" w:uiPriority="70" /><w:lsdException w:name="Colorful Shading Accent 3" w:uiPriority="71" /><w:lsdException w:name="Colorful List Accent 3" w:uiPriority="72" /><w:lsdException w:name="Colorful Grid Accent 3" w:uiPriority="73" /><w:lsdException w:name="Light Shading Accent 4" w:uiPriority="60" /><w:lsdException w:name="Light List Accent 4" w:uiPriority="61" /><w:lsdException w:name="Light Grid Accent 4" w:uiPriority="62" /><w:lsdException w:name="Medium Shading 1 Accent 4" w:uiPriority="63" /><w:lsdException w:name="Medium Shading 2 Accent 4" w:uiPriority="64" /><w:lsdException w:name="Medium List 1 Accent 4" w:uiPriority="65" /><w:lsdException w:name="Medium List 2 Accent 4" w:uiPriority="66" /><w:lsdException w:name="Medium Grid 1 Accent 4" w:uiPriority="67" /><w:lsdException w:name="Medium Grid 2 Accent 4" w:uiPriority="68" /><w:lsdException w:name="Medium Grid 3 Accent 4" w:uiPriority="69" /><w:lsdException w:name="Dark List Accent 4" w:uiPriority="70" /><w:lsdException w:name="Colorful Shading Accent 4" w:uiPriority="71" /><w:lsdException w:name="Colorful List Accent 4" w:uiPriority="72" /><w:lsdException w:name="Colorful Grid Accent 4" w:uiPriority="73" /><w:lsdException w:name="Light Shading Accent 5" w:uiPriority="60" /><w:lsdException w:name="Light List Accent 5" w:uiPriority="61" /><w:lsdException w:name="Light Grid Accent 5" w:uiPriority="62" /><w:lsdException w:name="Medium Shading 1 Accent 5" w:uiPriority="63" /><w:lsdException w:name="Medium Shading 2 Accent 5" w:uiPriority="64" /><w:lsdException w:name="Medium List 1 Accent 5" w:uiPriority="65" /><w:lsdException w:name="Medium List 2 Accent 5" w:uiPriority="66" /><w:lsdException w:name="Medium Grid 1 Accent 5" w:uiPriority="67" /><w:lsdException w:name="Medium Grid 2 Accent 5" w:uiPriority="68" /><w:lsdException w:name="Medium Grid 3 Accent 5" w:uiPriority="69" /><w:lsdException w:name="Dark List Accent 5" w:uiPriority="70" /><w:lsdException w:name="Colorful Shading Accent 5" w:uiPriority="71" /><w:lsdException w:name="Colorful List Accent 5" w:uiPriority="72" /><w:lsdException w:name="Colorful Grid Accent 5" w:uiPriority="73" /><w:lsdException w:name="Light Shading Accent 6" w:uiPriority="60" /><w:lsdException w:name="Light List Accent 6" w:uiPriority="61" /><w:lsdException w:name="Light Grid Accent 6" w:uiPriority="62" /><w:lsdException w:name="Medium Shading 1 Accent 6" w:uiPriority="63" /><w:lsdException w:name="Medium Shading 2 Accent 6" w:uiPriority="64" /><w:lsdException w:name="Medium List 1 Accent 6" w:uiPriority="65" /><w:lsdException w:name="Medium List 2 Accent 6" w:uiPriority="66" /><w:lsdException w:name="Medium Grid 1 Accent 6" w:uiPriority="67" /><w:lsdException w:name="Medium Grid 2 Accent 6" w:uiPriority="68" /><w:lsdException w:name="Medium Grid 3 Accent 6" w:uiPriority="69" /><w:lsdException w:name="Dark List Accent 6" w:uiPriority="70" /><w:lsdException w:name="Colorful Shading Accent 6" w:uiPriority="71" /><w:lsdException w:name="Colorful List Accent 6" w:uiPriority="72" /><w:lsdException w:name="Colorful Grid Accent 6" w:uiPriority="73" /><w:lsdException w:name="Subtle Emphasis" w:uiPriority="19" w:qFormat="1" /><w:lsdException w:name="Intense Emphasis" w:uiPriority="21" w:qFormat="1" /><w:lsdException w:name="Subtle Reference" w:uiPriority="31" w:qFormat="1" /><w:lsdException w:name="Intense Reference" w:uiPriority="32" w:qFormat="1" /><w:lsdException w:name="Book Title" w:uiPriority="33" w:qFormat="1" /><w:lsdException w:name="Bibliography" w:uiPriority="37" w:semiHidden="1" w:unhideWhenUsed="1" /><w:lsdException w:name="TOC Heading" w:uiPriority="39" w:semiHidden="1" w:unhideWhenUsed="1" w:qFormat="1" /><w:lsdException w:name="Plain Table 1" w:uiPriority="41" /><w:lsdException w:name="Plain Table 2" w:uiPriority="42" /><w:lsdException w:name="Plain Table 3" w:uiPriority="43" /><w:lsdException w:name="Plain Table 4" w:uiPriority="44" /><w:lsdException w:name="Plain Table 5" w:uiPriority="45" /><w:lsdException w:name="Grid Table Light" w:uiPriority="40" /><w:lsdException w:name="Grid Table 1 Light" w:uiPriority="46" /><w:lsdException w:name="Grid Table 2" w:uiPriority="47" /><w:lsdException w:name="Grid Table 3" w:uiPriority="48" /><w:lsdException w:name="Grid Table 4" w:uiPriority="49" /><w:lsdException w:name="Grid Table 5 Dark" w:uiPriority="50" /><w:lsdException w:name="Grid Table 6 Colorful" w:uiPriority="51" /><w:lsdException w:name="Grid Table 7 Colorful" w:uiPriority="52" /><w:lsdException w:name="Grid Table 1 Light Accent 1" w:uiPriority="46" /><w:lsdException w:name="Grid Table 2 Accent 1" w:uiPriority="47" /><w:lsdException w:name="Grid Table 3 Accent 1" w:uiPriority="48" /><w:lsdException w:name="Grid Table 4 Accent 1" w:uiPriority="49" /><w:lsdException w:name="Grid Table 5 Dark Accent 1" w:uiPriority="50" /><w:lsdException w:name="Grid Table 6 Colorful Accent 1" w:uiPriority="51" /><w:lsdException w:name="Grid Table 7 Colorful Accent 1" w:uiPriority="52" /><w:lsdException w:name="Grid Table 1 Light Accent 2" w:uiPriority="46" /><w:lsdException w:name="Grid Table 2 Accent 2" w:uiPriority="47" /><w:lsdException w:name="Grid Table 3 Accent 2" w:uiPriority="48" /><w:lsdException w:name="Grid Table 4 Accent 2" w:uiPriority="49" /><w:lsdException w:name="Grid Table 5 Dark Accent 2" w:uiPriority="50" /><w:lsdException w:name="Grid Table 6 Colorful Accent 2" w:uiPriority="51" /><w:lsdException w:name="Grid Table 7 Colorful Accent 2" w:uiPriority="52" /><w:lsdException w:name="Grid Table 1 Light Accent 3" w:uiPriority="46" /><w:lsdException w:name="Grid Table 2 Accent 3" w:uiPriority="47" /><w:lsdException w:name="Grid Table 3 Accent 3" w:uiPriority="48" /><w:lsdException w:name="Grid Table 4 Accent 3" w:uiPriority="49" /><w:lsdException w:name="Grid Table 5 Dark Accent 3" w:uiPriority="50" /><w:lsdException w:name="Grid Table 6 Colorful Accent 3" w:uiPriority="51" /><w:lsdException w:name="Grid Table 7 Colorful Accent 3" w:uiPriority="52" /><w:lsdException w:name="Grid Table 1 Light Accent 4" w:uiPriority="46" /><w:lsdException w:name="Grid Table 2 Accent 4" w:uiPriority="47" /><w:lsdException w:name="Grid Table 3 Accent 4" w:uiPriority="48" /><w:lsdException w:name="Grid Table 4 Accent 4" w:uiPriority="49" /><w:lsdException w:name="Grid Table 5 Dark Accent 4" w:uiPriority="50" /><w:lsdException w:name="Grid Table 6 Colorful Accent 4" w:uiPriority="51" /><w:lsdException w:name="Grid Table 7 Colorful Accent 4" w:uiPriority="52" /><w:lsdException w:name="Grid Table 1 Light Accent 5" w:uiPriority="46" /><w:lsdException w:name="Grid Table 2 Accent 5" w:uiPriority="47" /><w:lsdException w:name="Grid Table 3 Accent 5" w:uiPriority="48" /><w:lsdException w:name="Grid Table 4 Accent 5" w:uiPriority="49" /><w:lsdException w:name="Grid Table 5 Dark Accent 5" w:uiPriority="50" /><w:lsdException w:name="Grid Table 6 Colorful Accent 5" w:uiPriority="51" /><w:lsdException w:name="Grid Table 7 Colorful Accent 5" w:uiPriority="52" /><w:lsdException w:name="Grid Table 1 Light Accent 6" w:uiPriority="46" /><w:lsdException w:name="Grid Table 2 Accent 6" w:uiPriority="47" /><w:lsdException w:name="Grid Table 3 Accent 6" w:uiPriority="48" /><w:lsdException w:name="Grid Table 4 Accent 6" w:uiPriority="49" /><w:lsdException w:name="Grid Table 5 Dark Accent 6" w:uiPriority="50" /><w:lsdException w:name="Grid Table 6 Colorful Accent 6" w:uiPriority="51" /><w:lsdException w:name="Grid Table 7 Colorful Accent 6" w:uiPriority="52" /><w:lsdException w:name="List Table 1 Light" w:uiPriority="46" /><w:lsdException w:name="List Table 2" w:uiPriority="47" /><w:lsdException w:name="List Table 3" w:uiPriority="48" /><w:lsdException w:name="List Table 4" w:uiPriority="49" /><w:lsdException w:name="List Table 5 Dark" w:uiPriority="50" /><w:lsdException w:name="List Table 6 Colorful" w:uiPriority="51" /><w:lsdException w:name="List Table 7 Colorful" w:uiPriority="52" /><w:lsdException w:name="List Table 1 Light Accent 1" w:uiPriority="46" /><w:lsdException w:name="List Table 2 Accent 1" w:uiPriority="47" /><w:lsdException w:name="List Table 3 Accent 1" w:uiPriority="48" /><w:lsdException w:name="List Table 4 Accent 1" w:uiPriority="49" /><w:lsdException w:name="List Table 5 Dark Accent 1" w:uiPriority="50" /><w:lsdException w:name="List Table 6 Colorful Accent 1" w:uiPriority="51" /><w:lsdException w:name="List Table 7 Colorful Accent 1" w:uiPriority="52" /><w:lsdException w:name="List Table 1 Light Accent 2" w:uiPriority="46" /><w:lsdException w:name="List Table 2 Accent 2" w:uiPriority="47" /><w:lsdException w:name="List Table 3 Accent 2" w:uiPriority="48" /><w:lsdException w:name="List Table 4 Accent 2" w:uiPriority="49" /><w:lsdException w:name="List Table 5 Dark Accent 2" w:uiPriority="50" /><w:lsdException w:name="List Table 6 Colorful Accent 2" w:uiPriority="51" /><w:lsdException w:name="List Table 7 Colorful Accent 2" w:uiPriority="52" /><w:lsdException w:name="List Table 1 Light Accent 3" w:uiPriority="46" /><w:lsdException w:name="List Table 2 Accent 3" w:uiPriority="47" /><w:lsdException w:name="List Table 3 Accent 3" w:uiPriority="48" /><w:lsdException w:name="List Table 4 Accent 3" w:uiPriority="49" /><w:lsdException w:name="List Table 5 Dark Accent 3" w:uiPriority="50" /><w:lsdException w:name="List Table 6 Colorful Accent 3" w:uiPriority="51" /><w:lsdException w:name="List Table 7 Colorful Accent 3" w:uiPriority="52" /><w:lsdException w:name="List Table 1 Light Accent 4" w:uiPriority="46" /><w:lsdException w:name="List Table 2 Accent 4" w:uiPriority="47" /><w:lsdException w:name="List Table 3 Accent 4" w:uiPriority="48" /><w:lsdException w:name="List Table 4 Accent 4" w:uiPriority="49" /><w:lsdException w:name="List Table 5 Dark Accent 4" w:uiPriority="50" /><w:lsdException w:name="List Table 6 Colorful Accent 4" w:uiPriority="51" /><w:lsdException w:name="List Table 7 Colorful Accent 4" w:uiPriority="52" /><w:lsdException w:name="List Table 1 Light Accent 5" w:uiPriority="46" /><w:lsdException w:name="List Table 2 Accent 5" w:uiPriority="47" /><w:lsdException w:name="List Table 3 Accent 5" w:uiPriority="48" /><w:lsdException w:name="List Table 4 Accent 5" w:uiPriority="49" /><w:lsdException w:name="List Table 5 Dark Accent 5" w:uiPriority="50" /><w:lsdException w:name="List Table 6 Colorful Accent 5" w:uiPriority="51" /><w:lsdException w:name="List Table 7 Colorful Accent 5" w:uiPriority="52" /><w:lsdException w:name="List Table 1 Light Accent 6" w:uiPriority="46" /><w:lsdException w:name="List Table 2 Accent 6" w:uiPriority="47" /><w:lsdException w:name="List Table 3 Accent 6" w:uiPriority="48" /><w:lsdException w:name="List Table 4 Accent 6" w:uiPriority="49" /><w:lsdException w:name="List Table 5 Dark Accent 6" w:uiPriority="50" /><w:lsdException w:name="List Table 6 Colorful Accent 6" w:uiPriority="51" /><w:lsdException w:name="List Table 7 Colorful Accent 6" w:uiPriority="52" /></w:latentStyles><w:style w:type="paragraph" w:styleId="Normal" w:default="1"><w:name w:val="Normal" /><w:qFormat /></w:style><w:style w:type="character" w:styleId="DefaultParagraphFont" w:default="1"><w:name w:val="Default Paragraph Font" /><w:uiPriority w:val="1" /><w:semiHidden /><w:unhideWhenUsed /></w:style><w:style w:type="table" w:styleId="TableNormal" w:default="1"><w:name w:val="Normal Table" /><w:uiPriority w:val="99" /><w:semiHidden /><w:unhideWhenUsed /><w:tblPr><w:tblInd w:w="0" w:type="dxa" /><w:tblCellMar><w:top w:w="0" w:type="dxa" /><w:left w:w="108" w:type="dxa" /><w:bottom w:w="0" w:type="dxa" /><w:right w:w="108" w:type="dxa" /></w:tblCellMar></w:tblPr></w:style><w:style w:type="numbering" w:styleId="NoList" w:default="1"><w:name w:val="No List" /><w:uiPriority w:val="99" /><w:semiHidden /><w:unhideWhenUsed /></w:style><w:style w:type="character" w:styleId="Heading1Char" w:customStyle="1"><w:name w:val="Heading 1 Char" /><w:basedOn w:val="DefaultParagraphFont" /><w:link w:val="Heading1" /><w:uiPriority w:val="9" /><w:rPr><w:rFonts w:asciiTheme="majorHAnsi" w:hAnsiTheme="majorHAnsi" w:eastAsiaTheme="majorEastAsia" w:cstheme="majorBidi" /><w:color w:val="0F4761" w:themeColor="accent1" w:themeShade="BF" /><w:sz w:val="40" /><w:szCs w:val="40" /></w:rPr></w:style><w:style w:type="paragraph" w:styleId="Heading1"><w:name w:val="heading 1" /><w:basedOn w:val="Normal" /><w:next w:val="Normal" /><w:link w:val="Heading1Char" /><w:uiPriority w:val="9" /><w:qFormat /><w:pPr><w:keepNext /><w:keepLines /><w:spacing w:before="360" w:after="80" /><w:outlineLvl w:val="0" /></w:pPr><w:rPr><w:rFonts w:asciiTheme="majorHAnsi" w:hAnsiTheme="majorHAnsi" w:eastAsiaTheme="majorEastAsia" w:cstheme="majorBidi" /><w:color w:val="0F4761" w:themeColor="accent1" w:themeShade="BF" /><w:sz w:val="40" /><w:szCs w:val="40" /></w:rPr></w:style><w:style w:type="character" w:styleId="Heading2Char" w:customStyle="1"><w:name w:val="Heading 2 Char" /><w:basedOn w:val="DefaultParagraphFont" /><w:link w:val="Heading2" /><w:uiPriority w:val="9" /><w:rPr><w:rFonts w:asciiTheme="majorHAnsi" w:hAnsiTheme="majorHAnsi" w:eastAsiaTheme="majorEastAsia" w:cstheme="majorBidi" /><w:color w:val="0F4761" w:themeColor="accent1" w:themeShade="BF" /><w:sz w:val="32" /><w:szCs w:val="32" /></w:rPr></w:style><w:style w:type="paragraph" w:styleId="Heading2"><w:name w:val="heading 2" /><w:basedOn w:val="Normal" /><w:next w:val="Normal" /><w:link w:val="Heading2Char" /><w:uiPriority w:val="9" /><w:unhideWhenUsed /><w:qFormat /><w:pPr><w:keepNext /><w:keepLines /><w:spacing w:before="160" w:after="80" /><w:outlineLvl w:val="1" /></w:pPr><w:rPr><w:rFonts w:asciiTheme="majorHAnsi" w:hAnsiTheme="majorHAnsi" w:eastAsiaTheme="majorEastAsia" w:cstheme="majorBidi" /><w:color w:val="0F4761" w:themeColor="accent1" w:themeShade="BF" /><w:sz w:val="32" /><w:szCs w:val="32" /></w:rPr></w:style><w:style w:type="character" w:styleId="Heading3Char" w:customStyle="1"><w:name w:val="Heading 3 Char" /><w:basedOn w:val="DefaultParagraphFont" /><w:link w:val="Heading3" /><w:uiPriority w:val="9" /><w:rPr><w:rFonts w:eastAsiaTheme="majorEastAsia" w:cstheme="majorBidi" /><w:color w:val="0F4761" w:themeColor="accent1" w:themeShade="BF" /><w:sz w:val="28" /><w:szCs w:val="28" /></w:rPr></w:style><w:style w:type="paragraph" w:styleId="Heading3"><w:name w:val="heading 3" /><w:basedOn w:val="Normal" /><w:next w:val="Normal" /><w:link w:val="Heading3Char" /><w:uiPriority w:val="9" /><w:unhideWhenUsed /><w:qFormat /><w:pPr><w:keepNext /><w:keepLines /><w:spacing w:before="160" w:after="80" /><w:outlineLvl w:val="2" /></w:pPr><w:rPr><w:rFonts w:eastAsiaTheme="majorEastAsia" w:cstheme="majorBidi" /><w:color w:val="0F4761" w:themeColor="accent1" w:themeShade="BF" /><w:sz w:val="28" /><w:szCs w:val="28" /></w:rPr></w:style><w:style w:type="character" w:styleId="Heading4Char" w:customStyle="1"><w:name w:val="Heading 4 Char" /><w:basedOn w:val="DefaultParagraphFont" /><w:link w:val="Heading4" /><w:uiPriority w:val="9" /><w:rPr><w:rFonts w:eastAsiaTheme="majorEastAsia" w:cstheme="majorBidi" /><w:i /><w:iCs /><w:color w:val="0F4761" w:themeColor="accent1" w:themeShade="BF" /></w:rPr></w:style><w:style w:type="paragraph" w:styleId="Heading4"><w:name w:val="heading 4" /><w:basedOn w:val="Normal" /><w:next w:val="Normal" /><w:link w:val="Heading4Char" /><w:uiPriority w:val="9" /><w:unhideWhenUsed /><w:qFormat /><w:pPr><w:keepNext /><w:keepLines /><w:spacing w:before="80" w:after="40" /><w:outlineLvl w:val="3" /></w:pPr><w:rPr><w:rFonts w:eastAsiaTheme="majorEastAsia" w:cstheme="majorBidi" /><w:i /><w:iCs /><w:color w:val="0F4761" w:themeColor="accent1" w:themeShade="BF" /></w:rPr></w:style><w:style w:type="character" w:styleId="Heading5Char" w:customStyle="1"><w:name w:val="Heading 5 Char" /><w:basedOn w:val="DefaultParagraphFont" /><w:link w:val="Heading5" /><w:uiPriority w:val="9" /><w:rPr><w:rFonts w:eastAsiaTheme="majorEastAsia" w:cstheme="majorBidi" /><w:color w:val="0F4761" w:themeColor="accent1" w:themeShade="BF" /></w:rPr></w:style><w:style w:type="paragraph" w:styleId="Heading5"><w:name w:val="heading 5" /><w:basedOn w:val="Normal" /><w:next w:val="Normal" /><w:link w:val="Heading5Char" /><w:uiPriority w:val="9" /><w:unhideWhenUsed /><w:qFormat /><w:pPr><w:keepNext /><w:keepLines /><w:spacing w:before="80" w:after="40" /><w:outlineLvl w:val="4" /></w:pPr><w:rPr><w:rFonts w:eastAsiaTheme="majorEastAsia" w:cstheme="majorBidi" /><w:color w:val="0F4761" w:themeColor="accent1" w:themeShade="BF" /></w:rPr></w:style><w:style w:type="character" w:styleId="Heading6Char" w:customStyle="1"><w:name w:val="Heading 6 Char" /><w:basedOn w:val="DefaultParagraphFont" /><w:link w:val="Heading6" /><w:uiPriority w:val="9" /><w:rPr><w:rFonts w:eastAsiaTheme="majorEastAsia" w:cstheme="majorBidi" /><w:i /><w:iCs /><w:color w:val="595959" w:themeColor="text1" w:themeTint="A6" /></w:rPr></w:style><w:style w:type="paragraph" w:styleId="Heading6"><w:name w:val="heading 6" /><w:basedOn w:val="Normal" /><w:next w:val="Normal" /><w:link w:val="Heading6Char" /><w:uiPriority w:val="9" /><w:unhideWhenUsed /><w:qFormat /><w:pPr><w:keepNext /><w:keepLines /><w:spacing w:before="40" w:after="0" /><w:outlineLvl w:val="5" /></w:pPr><w:rPr><w:rFonts w:eastAsiaTheme="majorEastAsia" w:cstheme="majorBidi" /><w:i /><w:iCs /><w:color w:val="595959" w:themeColor="text1" w:themeTint="A6" /></w:rPr></w:style><w:style w:type="character" w:styleId="Heading7Char" w:customStyle="1"><w:name w:val="Heading 7 Char" /><w:basedOn w:val="DefaultParagraphFont" /><w:link w:val="Heading7" /><w:uiPriority w:val="9" /><w:rPr><w:rFonts w:eastAsiaTheme="majorEastAsia" w:cstheme="majorBidi" /><w:color w:val="595959" w:themeColor="text1" w:themeTint="A6" /></w:rPr></w:style><w:style w:type="paragraph" w:styleId="Heading7"><w:name w:val="heading 7" /><w:basedOn w:val="Normal" /><w:next w:val="Normal" /><w:link w:val="Heading7Char" /><w:uiPriority w:val="9" /><w:unhideWhenUsed /><w:qFormat /><w:pPr><w:keepNext /><w:keepLines /><w:spacing w:before="40" w:after="0" /><w:outlineLvl w:val="6" /></w:pPr><w:rPr><w:rFonts w:eastAsiaTheme="majorEastAsia" w:cstheme="majorBidi" /><w:color w:val="595959" w:themeColor="text1" w:themeTint="A6" /></w:rPr></w:style><w:style w:type="character" w:styleId="Heading8Char" w:customStyle="1"><w:name w:val="Heading 8 Char" /><w:basedOn w:val="DefaultParagraphFont" /><w:link w:val="Heading8" /><w:uiPriority w:val="9" /><w:rPr><w:rFonts w:eastAsiaTheme="majorEastAsia" w:cstheme="majorBidi" /><w:i /><w:iCs /><w:color w:val="272727" w:themeColor="text1" w:themeTint="D8" /></w:rPr></w:style><w:style w:type="paragraph" w:styleId="Heading8"><w:name w:val="heading 8" /><w:basedOn w:val="Normal" /><w:next w:val="Normal" /><w:link w:val="Heading8Char" /><w:uiPriority w:val="9" /><w:unhideWhenUsed /><w:qFormat /><w:pPr><w:keepNext /><w:keepLines /><w:spacing w:after="0" /><w:outlineLvl w:val="7" /></w:pPr><w:rPr><w:rFonts w:eastAsiaTheme="majorEastAsia" w:cstheme="majorBidi" /><w:i /><w:iCs /><w:color w:val="272727" w:themeColor="text1" w:themeTint="D8" /></w:rPr></w:style><w:style w:type="character" w:styleId="Heading9Char" w:customStyle="1"><w:name w:val="Heading 9 Char" /><w:basedOn w:val="DefaultParagraphFont" /><w:link w:val="Heading9" /><w:uiPriority w:val="9" /><w:rPr><w:rFonts w:eastAsiaTheme="majorEastAsia" w:cstheme="majorBidi" /><w:color w:val="272727" w:themeColor="text1" w:themeTint="D8" /></w:rPr></w:style><w:style w:type="paragraph" w:styleId="Heading9"><w:name w:val="heading 9" /><w:basedOn w:val="Normal" /><w:next w:val="Normal" /><w:link w:val="Heading9Char" /><w:uiPriority w:val="9" /><w:unhideWhenUsed /><w:qFormat /><w:pPr><w:keepNext /><w:keepLines /><w:spacing w:after="0" /><w:outlineLvl w:val="8" /></w:pPr><w:rPr><w:rFonts w:eastAsiaTheme="majorEastAsia" w:cstheme="majorBidi" /><w:color w:val="272727" w:themeColor="text1" w:themeTint="D8" /></w:rPr></w:style><w:style w:type="character" w:styleId="TitleChar" w:customStyle="1"><w:name w:val="Title Char" /><w:basedOn w:val="DefaultParagraphFont" /><w:link w:val="Title" /><w:uiPriority w:val="10" /><w:rPr><w:rFonts w:asciiTheme="majorHAnsi" w:hAnsiTheme="majorHAnsi" w:eastAsiaTheme="majorEastAsia" w:cstheme="majorBidi" /><w:spacing w:val="-10" /><w:kern w:val="28" /><w:sz w:val="56" /><w:szCs w:val="56" /></w:rPr></w:style><w:style w:type="paragraph" w:styleId="Title"><w:name w:val="Title" /><w:basedOn w:val="Normal" /><w:next w:val="Normal" /><w:link w:val="TitleChar" /><w:uiPriority w:val="10" /><w:qFormat /><w:pPr><w:spacing w:after="80" w:line="240" w:lineRule="auto" /><w:contextualSpacing /></w:pPr><w:rPr><w:rFonts w:asciiTheme="majorHAnsi" w:hAnsiTheme="majorHAnsi" w:eastAsiaTheme="majorEastAsia" w:cstheme="majorBidi" /><w:spacing w:val="-10" /><w:kern w:val="28" /><w:sz w:val="56" /><w:szCs w:val="56" /></w:rPr></w:style><w:style w:type="character" w:styleId="SubtitleChar" w:customStyle="1"><w:name w:val="Subtitle Char" /><w:basedOn w:val="DefaultParagraphFont" /><w:link w:val="Subtitle" /><w:uiPriority w:val="11" /><w:rPr><w:rFonts w:eastAsiaTheme="majorEastAsia" w:cstheme="majorBidi" /><w:color w:val="595959" w:themeColor="text1" w:themeTint="A6" /><w:spacing w:val="15" /><w:sz w:val="28" /><w:szCs w:val="28" /></w:rPr></w:style><w:style w:type="paragraph" w:styleId="Subtitle"><w:name w:val="Subtitle" /><w:basedOn w:val="Normal" /><w:next w:val="Normal" /><w:link w:val="SubtitleChar" /><w:uiPriority w:val="11" /><w:qFormat /><w:pPr><w:numPr><w:ilvl w:val="1" /></w:numPr></w:pPr><w:rPr><w:rFonts w:eastAsiaTheme="majorEastAsia" w:cstheme="majorBidi" /><w:color w:val="595959" w:themeColor="text1" w:themeTint="A6" /><w:spacing w:val="15" /><w:sz w:val="28" /><w:szCs w:val="28" /></w:rPr></w:style><w:style w:type="character" w:styleId="IntenseEmphasis"><w:name w:val="Intense Emphasis" /><w:basedOn w:val="DefaultParagraphFont" /><w:uiPriority w:val="21" /><w:qFormat /><w:rPr><w:i /><w:iCs /><w:color w:val="0F4761" w:themeColor="accent1" w:themeShade="BF" /></w:rPr></w:style><w:style w:type="character" w:styleId="QuoteChar" w:customStyle="1"><w:name w:val="Quote Char" /><w:basedOn w:val="DefaultParagraphFont" /><w:link w:val="Quote" /><w:uiPriority w:val="29" /><w:rPr><w:i /><w:iCs /><w:color w:val="404040" w:themeColor="text1" w:themeTint="BF" /></w:rPr></w:style><w:style w:type="paragraph" w:styleId="Quote"><w:name w:val="Quote" /><w:basedOn w:val="Normal" /><w:next w:val="Normal" /><w:link w:val="QuoteChar" /><w:uiPriority w:val="29" /><w:qFormat /><w:pPr><w:spacing w:before="160" /><w:jc w:val="center" /></w:pPr><w:rPr><w:i /><w:iCs /><w:color w:val="404040" w:themeColor="text1" w:themeTint="BF" /></w:rPr></w:style><w:style w:type="character" w:styleId="IntenseQuoteChar" w:customStyle="1"><w:name w:val="Intense Quote Char" /><w:basedOn w:val="DefaultParagraphFont" /><w:link w:val="IntenseQuote" /><w:uiPriority w:val="30" /><w:rPr><w:i /><w:iCs /><w:color w:val="0F4761" w:themeColor="accent1" w:themeShade="BF" /></w:rPr></w:style><w:style w:type="paragraph" w:styleId="IntenseQuote"><w:name w:val="Intense Quote" /><w:basedOn w:val="Normal" /><w:next w:val="Normal" /><w:link w:val="IntenseQuoteChar" /><w:uiPriority w:val="30" /><w:qFormat /><w:pPr><w:pBdr><w:top w:val="single" w:color="0F4761" w:themeColor="accent1" w:themeShade="BF" w:sz="4" w:space="10" /><w:bottom w:val="single" w:color="0F4761" w:themeColor="accent1" w:themeShade="BF" w:sz="4" w:space="10" /></w:pBdr><w:spacing w:before="360" w:after="360" /><w:ind w:left="864" w:right="864" /><w:jc w:val="center" /></w:pPr><w:rPr><w:i /><w:iCs /><w:color w:val="0F4761" w:themeColor="accent1" w:themeShade="BF" /></w:rPr></w:style><w:style w:type="character" w:styleId="IntenseReference"><w:name w:val="Intense Reference" /><w:basedOn w:val="DefaultParagraphFont" /><w:uiPriority w:val="32" /><w:qFormat /><w:rPr><w:b /><w:bCs /><w:smallCaps /><w:color w:val="0F4761" w:themeColor="accent1" w:themeShade="BF" /><w:spacing w:val="5" /></w:rPr></w:style></w:styles>
