# Supplementary material for: A case report from non-endemic Australia on systemic melioidosis presenting with septic arthritis
Source: Infect Med (Beijing). 2024 Dec 31;4(1):100161. doi: 10.1016/j.imj.2024.100161 (PMC11795047; doi:10.1016/j.imj.2024.100161)
Supplement: Supplementary file 1 [file mmc1.zip › theme1.xml]

<?xml version="1.0" encoding="utf-8" standalone="yes"?><a:theme xmlns:thm15="http://schemas.microsoft.com/office/thememl/2012/main" xmlns:a="http://schemas.openxmlformats.org/drawingml/2006/main" name="Office Theme"><a:themeElements><a:clrScheme name="Office"><a:dk1><a:sysClr val="windowText" lastClr="000000" /></a:dk1><a:lt1><a:sysClr val="window" lastClr="FFFFFF" /></a:lt1><a:dk2><a:srgbClr val="0E2841" /></a:dk2><a:lt2><a:srgbClr val="E8E8E8" /></a:lt2><a:accent1><a:srgbClr val="156082" /></a:accent1><a:accent2><a:srgbClr val="E97132" /></a:accent2><a:accent3><a:srgbClr val="196B24" /></a:accent3><a:accent4><a:srgbClr val="0F9ED5" /></a:accent4><a:accent5><a:srgbClr val="A02B93" /></a:accent5><a:accent6><a:srgbClr val="4EA72E" /></a:accent6><a:hlink><a:srgbClr val="467886" /></a:hlink><a:folHlink><a:srgbClr val="96607D" /></a:folHlink></a:clrScheme><a:fontScheme name="Office"><a:majorFont><a:latin typeface="Aptos Display" panose="02110004020202020204" /><a:ea typeface="" /><a:cs typeface="" /><a:font script="Jpan" typeface="ＭＳ ゴシック" /><a:font script="Hang" typeface="맑은 고딕" /><a:font script="Hans" typeface="宋体" /><a:font script="Hant" typeface="新細明體" /><a:font script="Arab" typeface="Times New Roman" /><a:font script="Hebr" typeface="Times New Roman" /><a:font script="Thai" typeface="Angsana New" /><a:font script="Ethi" typeface="Nyala" /><a:font script="Beng" typeface="Vrinda" /><a:font script="Gujr" typeface="Shruti" /><a:font script="Khmr" typeface="MoolBoran" /><a:font script="Knda" typeface="Tunga" /><a:font script="Guru" typeface="Raavi" /><a:font script="Cans" typeface="Euphemia" /><a:font script="Cher" typeface="Plantagenet Cherokee" /><a:font script="Yiii" typeface="Microsoft Yi Baiti" /><a:font script="Tibt" typeface="Microsoft Himalaya" /><a:font script="Thaa" typeface="MV Boli" /><a:font script="Deva" typeface="Mangal" /><a:font script="Telu" typeface="Gautami" /><a:font script="Taml" typeface="Latha" /><a:font script="Syrc" typeface="Estrangelo Edessa" /><a:font script="Orya" typeface="Kalinga" /><a:font script="Mlym" typeface="Kartika" /><a:font script="Laoo" typeface="DokChampa" /><a:font script="Sinh" typeface="Iskoola Pota" /><a:font script="Mong" typeface="Mongolian Baiti" /><a:font script="Viet" typeface="Times New Roman" /><a:font script="Uigh" typeface="Microsoft Uighur" /><a:font script="Geor" typeface="Sylfaen" /></a:majorFont><a:minorFont><a:latin typeface="Aptos" panose="02110004020202020204" /><a:ea typeface="" /><a:cs typeface="" /><a:font script="Jpan" typeface="ＭＳ 明朝" /><a:font script="Hang" typeface="맑은 고딕" /><a:font script="Hans" typeface="宋体" /><a:font script="Hant" typeface="新細明體" /><a:font script="Arab" typeface="Arial" /><a:font script="Hebr" typeface="Arial" /><a:font script="Thai" typeface="Cordia New" /><a:font script="Ethi" typeface="Nyala" /><a:font script="Beng" typeface="Vrinda" /><a:font script="Gujr" typeface="Shruti" /><a:font script="Khmr" typeface="DaunPenh" /><a:font script="Knda" typeface="Tunga" /><a:font script="Guru" typeface="Raavi" /><a:font script="Cans" typeface="Euphemia" /><a:font script="Cher" typeface="Plantagenet Cherokee" /><a:font script="Yiii" typeface="Microsoft Yi Baiti" /><a:font script="Tibt" typeface="Microsoft Himalaya" /><a:font script="Thaa" typeface="MV Boli" /><a:font script="Deva" typeface="Mangal" /><a:font script="Telu" typeface="Gautami" /><a:font script="Taml" typeface="Latha" /><a:font script="Syrc" typeface="Estrangelo Edessa" /><a:font script="Orya" typeface="Kalinga" /><a:font script="Mlym" typeface="Kartika" /><a:font script="Laoo" typeface="DokChampa" /><a:font script="Sinh" typeface="Iskoola Pota" /><a:font script="Mong" typeface="Mongolian Baiti" /><a:font script="Viet" typeface="Arial" /><a:font script="Uigh" typeface="Microsoft Uighur" /><a:font script="Geor" typeface="Sylfaen" /></a:minorFont></a:fontScheme><a:fmtScheme name="Office"><a:fillStyleLst><a:solidFill><a:schemeClr val="phClr" /></a:solidFill><a:gradFill rotWithShape="1"><a:gsLst><a:gs pos="0"><a:schemeClr val="phClr"><a:lumMod val="110000" /><a:satMod val="105000" /><a:tint val="67000" /></a:schemeClr></a:gs><a:gs pos="50000"><a:schemeClr val="phClr"><a:lumMod val="105000" /><a:satMod val="103000" /><a:tint val="73000" /></a:schemeClr></a:gs><a:gs pos="100000"><a:schemeClr val="phClr"><a:lumMod val="105000" /><a:satMod val="109000" /><a:tint val="81000" /></a:schemeClr></a:gs></a:gsLst><a:lin ang="5400000" scaled="0" /></a:gradFill><a:gradFill rotWithShape="1"><a:gsLst><a:gs pos="0"><a:schemeClr val="phClr"><a:satMod val="103000" /><a:lumMod val="102000" /><a:tint val="94000" /></a:schemeClr></a:gs><a:gs pos="50000"><a:schemeClr val="phClr"><a:satMod val="110000" /><a:lumMod val="100000" /><a:shade val="100000" /></a:schemeClr></a:gs><a:gs pos="100000"><a:schemeClr val="phClr"><a:lumMod val="99000" /><a:satMod val="120000" /><a:shade val="78000" /></a:schemeClr></a:gs></a:gsLst><a:lin ang="5400000" scaled="0" /></a:gradFill></a:fillStyleLst><a:lnStyleLst><a:ln w="6350" cap="flat" cmpd="sng" algn="ctr"><a:solidFill><a:schemeClr val="phClr" /></a:solidFill><a:prstDash val="solid" /><a:miter lim="800000" /></a:ln><a:ln w="12700" cap="flat" cmpd="sng" algn="ctr"><a:solidFill><a:schemeClr val="phClr" /></a:solidFill><a:prstDash val="solid" /><a:miter lim="800000" /></a:ln><a:ln w="19050" cap="flat" cmpd="sng" algn="ctr"><a:solidFill><a:schemeClr val="phClr" /></a:solidFill><a:prstDash val="solid" /><a:miter lim="800000" /></a:ln></a:lnStyleLst><a:effectStyleLst><a:effectStyle><a:effectLst /></a:effectStyle><a:effectStyle><a:effectLst /></a:effectStyle><a:effectStyle><a:effectLst><a:outerShdw blurRad="57150" dist="19050" dir="5400000" algn="ctr" rotWithShape="0"><a:srgbClr val="000000"><a:alpha val="63000" /></a:srgbClr></a:outerShdw></a:effectLst></a:effectStyle></a:effectStyleLst><a:bgFillStyleLst><a:solidFill><a:schemeClr val="phClr" /></a:solidFill><a:solidFill><a:schemeClr val="phClr"><a:tint val="95000" /><a:satMod val="170000" /></a:schemeClr></a:solidFill><a:gradFill rotWithShape="1"><a:gsLst><a:gs pos="0"><a:schemeClr val="phClr"><a:tint val="93000" /><a:satMod val="150000" /><a:shade val="98000" /><a:lumMod val="102000" /></a:schemeClr></a:gs><a:gs pos="50000"><a:schemeClr val="phClr"><a:tint val="98000" /><a:satMod val="130000" /><a:shade val="90000" /><a:lumMod val="103000" /></a:schemeClr></a:gs><a:gs pos="100000"><a:schemeClr val="phClr"><a:shade val="63000" /><a:satMod val="120000" /></a:schemeClr></a:gs></a:gsLst><a:lin ang="5400000" scaled="0" /></a:gradFill></a:bgFillStyleLst></a:fmtScheme></a:themeElements><a:objectDefaults /><a:extraClrSchemeLst /><a:extLst><a:ext uri="{05A4C25C-085E-4340-85A3-A5531E510DB2}"><thm15:themeFamily xmlns:thm15="http://schemas.microsoft.com/office/thememl/2012/main" name="Office Theme" id="{62F939B6-93AF-4DB8-9C6B-D6C7DFDC589F}" vid="{4A3C46E8-61CC-4603-A589-7422A47A8E4A}" /></a:ext></a:extLst></a:theme>
