# Supplementary material for: A case report from non-endemic Australia on systemic melioidosis presenting with septic arthritis
Source: Infect Med (Beijing). 2024 Dec 31;4(1):100161. doi: 10.1016/j.imj.2024.100161 (PMC11795047; doi:10.1016/j.imj.2024.100161)
Supplement: Supplementary file 1 [file mmc1.zip › [Content_Types].xml]

<?xml version="1.0" encoding="utf-8"?><Types xmlns="http://schemas.openxmlformats.org/package/2006/content-types"><Default Extension="rels" ContentType="application/vnd.openxmlformats-package.relationships+xml" /><Default Extension="xml" ContentType="application/xml" /><Default Extension="jpg" ContentType="image/jpeg" /><Override PartName="/word/document2.xml" ContentType="application/vnd.openxmlformats-officedocument.wordprocessingml.document.main+xml" /><Override PartName="/word/styles.xml" ContentType="application/vnd.openxmlformats-officedocument.wordprocessingml.styles+xml" /><Override PartName="/word/settings.xml" ContentType="application/vnd.openxmlformats-officedocument.wordprocessingml.settings+xml" /><Override PartName="/word/webSettings.xml" ContentType="application/vnd.openxmlformats-officedocument.wordprocessingml.webSettings+xml" /><Override PartName="/word/fontTable.xml" ContentType="application/vnd.openxmlformats-officedocument.wordprocessingml.fontTable+xml" /><Override PartName="/word/theme/theme1.xml" ContentType="application/vnd.openxmlformats-officedocument.theme+xml" /><Override PartName="/docProps/core.xml" ContentType="application/vnd.openxmlformats-package.core-properties+xml" /><Override PartName="/docProps/app.xml" ContentType="application/vnd.openxmlformats-officedocument.extended-properties+xml" /></Types>
